# Supplementary material for: Modulation of the Toll-like Receptor Pathway in Ovine Endometria During Early Pregnancy
Source: Animals (Basel). 2025 Mar 22;15(7):917. doi: 10.3390/ani15070917 (PMC11987747; doi:10.3390/ani15070917)
Supplement: Supplementary file 1 [file animals-15-00917-s001.zip]

Archive with 1 entries (1 files):
- animals-3386554-supplementary.pdf
